# Supplementary material for: Association between Bone Lead Concentration and Aggression in Youth from a Sub-Cohort of the Birth to Twenty Cohort
Source: Int J Environ Res Public Health. 2022 Feb 15;19(4):2200. doi: 10.3390/ijerph19042200 (PMC8871669; doi:10.3390/ijerph19042200)
Supplement: Supplementary file 1 [file ijerph-19-02200-s001.zip]

Archive with 1 entries (1 files):
- ijerph-1537258-supplementary.pdf
